# Supplementary material for: Genetic Mapping and Characteristics of Genes Specifically or Preferentially Expressed during Fiber Development in Cotton
Source: PLoS One. 2013 Jan 25;8(1):e54444. doi: 10.1371/journal.pone.0054444 (PMC3555819; doi:10.1371/journal.pone.0054444)
Supplement: Table S1 — Details of the 331 gene primers. Gene primer names, forward and reverse primer sequences, and references of the nucleotide sequences used to design gene primers are all listed. (XLS) [file pone.0054444.s005.xls]

## Sheet: table S1
Primer name	Forward primer sequence (5'->3')	Reverse primer sequence (5'->3')	Reference
GbFb1	GCCTTGGTCATTGGCGGGCT	CGTACGAAAGCGTTGCTGAACC	Wu et al. The Journal of Cotton Science 9:166–174 (2005)
GbFb2	CGGTCTGTGCATTGAGGGTTGGG	CCGGTGTCCGGAAATTACAGCAGC
GbLTP	GGCGGCATAAAATCTCTCAA	AGTCGCATAAAGCGGCATAG
GhHOX2	CGTTCAACAAATCAGTAGTG	CCTCCATCATCATTACACTC	Yang et al. ACTA AGRONOMICA SINICA 2008, 34(6): 1086−1091
GhAP2/ EREBP1	TGGACAACCAGATGAAATACTTC	GACACAATCACTTTTACAGTCAC	Du et al. JOURNAL OF HUAZHON G NORMAL UNIVERSITY(Nat.Sci. )Vol. 41 No. 4:578-582
GhAP2/ EREBP2	TCATGTGAACTACTTTCAGACAC	GCACAAGGTTAAACATTCATAGG
GhAP2/ EREBP3	ATGCAGTTGTTGAGCCAAACTCA	AGATGATATATGAGAAAGGCATG
GhRac1	GAAATGGATTCCAGATTTGAGACA	AAGATCAAGCTTAGGCCCAACA	Kim and Triplett. Biochimica et Biophysica Acta 1679 (2004) 214–221
GhBRI1	AGAATTCACAGCGGAAATGGAA	CCCACCCTACAGTAACCCAAGAG	Sun et al. Plant Molecular Biology 54: 221–232, 2004
GhDET3	GAAGGGTTATGTGATAGTGC	AAAGGAAGGCAGGCAGGCTAT	Xiao et al. J. Genet. Genomics 35 (2008) 307−312
Ghpox1	CTAAGCGGTGGTTCACATACAA	GAAAGAAGCAGCAGAAGAGGTT	Mei et al. J. Genet. Genomics 36 (2009) 141-150
GhTUA6-1	GTTGCCACCATCAAGACCAAGAGA	AGCCGAACTACTCGTCAAATCTATTG	Li et al. J. Exp. Bot., September 2007; 58: 3227 - 3238.
GhTUA7	GTCGATTGGTGCCCCACCGGATTT	ATAGTTAAACCCTTGATAAACTTG
GhTUA8	GCTGCTGTTGCTACCATCAAAACG	CATGTTCTTATGGAGCATCATAAG
GhTUA9	GTGGTGATGTTGTTCCCAAGGAC	AATACACCCAACAAAAATATCAAG
GhTUA10	ACCAAACGCACAATCCAATTTGTG	ATTTTACCGTGCACTTTATTCATAG
GhTUA11	GCTGCTGTTGCTACTATTAAAACA	ATGCATAATTTCGCAAACCTCACAA
GhTUA12	GATGTGAATGCTGCAGTGGCAACA	GAAATTACTGCAGGTTAGAGCAATC
GhTUA13	CTGCAAAAGCTTACCATGAGCAAT	TCGAATTTGTGGTCAATGCGAGAG
GhTUB2	TTTGTGACATCCCACCCACT	ATGGCAATAACTTTCCTTCTCC	He et al. J. Exp. Bot., July 2008; 59: 2687 - 2695.
GhTUB3	AAATGAGCACCAAGGAAGTT	AATCCCAGCACAAATGAAAA
GhTUB4	GAGATGGAGTTTACGGAGGCTGAG	TCTAACACCCAAACAAGGTATTCAG
GhTUB5	GAGTACCAGCAATACCAGG	AAGAAATCAATCCATCAAA
GhTUB6	GAGGAAGAGTACGAGGGGG	AAAGGAACGAACAGAGCAG
GhTUB7	ACAGAAGCGGAAAGTAACA	AATAAACAAGCCAAAGTGA
GhTUB8	ATCAGCAATACCAGGACGC	AAACACACCAATAGCCACA
GhTUB9	AACTCTTCCTACTTCGTCG	CCAAATCTTCCTCATCCTC
GhTUB10	GCTTTCTTGCACTGGTACAC	TAATCGCCAAACTTCGCTCT
GhTUB11	TCACAGAAGCAGAGAGCAAC	CAAAGGAACGAACAGAGCAG
GhTUB12	AAACCTTATTCCATTCCCTCG	TCACCCTCCTGAACATCTCTTG
GhTUB13	CACAGAAGCAGAAAGCAACA	ATACGAGCAAACCAGAAAAG
GhTUB14	ACGAGTATGAGGAAGGAGAG	AATGCAGAGACACAAGAAAT
GhTUB15	TACAAAGCCTTAACTGTCC	AACTCCATTTCATCCATCC
GhTUB16	GAATCTCATTCCCTTCCCC	ACTGTTCACTCACACGCCT
GhTUB17	AAAACAAGAACTCATCCTAC	ATACACATCAAAATAACTAA
GhTUB18	GAGGATTAGGAAGGAAAAAC	ATGAAAAGCTCAAGAAAAAA
GhTUB19	CAGTTTGTGACATTCCACCCA	TCCTAATCCTCGTACTCCGCT
GhGID1a	ACCGGGTTTATCAGCCTTCTTCGT	TACAGACACCACAACGGCCTTACA	Aleman et al. Plant Mol Biol (2008) 68:1–16
GhGID1b	TTTGCAAAGCCGTCGTTGTGTCAG	TCTCACCGCAACATGGTGAGCTAT
GhSLR1a	AATGACCGGAATTGGACCACCTCA	TTCGGGTTCGAGATCGGCTAAACT
GhSLR1b	AGCTTGAGCAGTTGGAGGAGGTTA	AAGAAACGAATCATCCAACGCCGC
GhCPK1	TACAGGCAATTGCACTGGTTC	GGCAAAACGACAGTTTGTAGTAAATTA	Huang et al. Plant Cell Rep. 2008 Dec;27(12):1869-75.
GhPIP1-2	ATCACTACTTTAGGTTGGGTTGC	GTTTGCTCCTAGCTTAACATCTT	Liu et al. Plant Cell Rep (2008) 27:1385–1394
GhcTIP1	GCTTTAGCCGAGTTCATTTCAGTG	CGAAACCGCCACAAACAACGCCAA
GhMYB102a	CATGTGGGGGAGAAAGAAGA	TGAGGCTGTCAAAACTGCTG	Pu et al. Genetics 180: 811–820 (October 2008)
GhMYB111	GCAAACCCAACCAGAGTCAT	GGTGCTGCAAGTGCAATCT
GhMYB139	AAACCTGACCCTGACTTTTTCCT	TCGATTTCCGAAACGATTCC
GhMYB149	GGGTCCGATTTGAGCGATT	GGGCTTGTACACCGTGTGAA
GhADF1	CGATGTCATAAGGAGCCGTGCCAAT	GACCTTCTAACTTGATAACCAAATC	Wang et al. Plant Biotechnology Journal(2009)7, pp. 13–23	Down-regulation of GhADF1 gene expression affects cotton fibre properties
GhADF6	AGATTCAAGCGAGAACTGGAT	CAAATCACAAATACCCGAAACT
GhADF7	CCGATCCCAGTGAAATGAGCT	AAAATGATTGATCCCCCGTTC
GhCBL1	ATGGGCTGCTTTCAATCTAAAGTAAC	TCATGTGGCAAACTCATCAACCTCAG	Gao et al. Plant Physiology and Biochemistry 46 (2008) 935-940
GhCBL2	ATGT-TGCAGTGCGTAGCTGGTGTGAAGC	TCAGGTATCATCAAC-TTGTGAATG
GhCBL3	ATGTTGCAGTGCTTAGACGGATTGAAGCAT	TCAGGTATCATCGACTTG
GhCBL8	ATGGGCTGCT-TTTGCTTGAAGAAAC	CTACAAATCCCTGACTTCGGAG
GhCSD1	GGGTGCATGTCAACTGGACC	ACCATGCTCTTTGCAGCA	Kim et al. Planta (2008) 228:281–292
GhCSD2	GGCTGCCCATATTTTCACGA	GGAAAAGGAAGGAGGTGG
GhCSD3	CCATGCTGGAGATTTGGGTA	TCAGCAACCCATCAGGGC
GhCSD3s	GATTTGGGAGTTGCTGAGGTCT	CTGTCCGCTAAGTGGAATCTGC
GhBR1	GGGGCGGCATCTGTTGAAGGT	TCCTGCACCGTAAGGGCTTCCA	Turley et al. Plant Physiology and Biochemistry 46 (2008) 780-785
GaHOX1	ATATTACCTTCAGGCTTCTC	TCACCCATCTTCACATTGCA	Guan et al. Physiologia Plantarum 134: 174–182. 2008
GaHOX2	GAAGCAAATGGGCATAATAT	CTATTTTTCTTTACCATTGT
GhUGT1	CAGATAACAGTTTCAGAGACATGA	GCCACACTTTGATACAATCCCTTCTC	Tai et al. Molecular Biology, 2008, Vol. 42, No. 1, pp. 44–51
GhUGT2	GGTATCCGAAACAGAGCTATAGAT	GCGGTACAGTACCATGTTTATTCTTC
GhACS6	TCAAGTCGGTATCGGTTCG	CCCAACTAACTCCATACCC	Qin et al. The Plant Cell, Vol. 19: 3692–3704, November 2007
GhACS7	GAGGATGTTCTGGCTGCTGCTA	CCAACAGTAGAAACCCCCACTG
GhACO4	GCTGCTGGACTTGTTCTGTGAG	GGCAATCACCCTATGCTCCAC
GhKCS2	GAAGCCAGGAAGGAGGCCGAGACA	TATTTGGAGCGGTGGCGATCAGATG
GhKCS6	AAGGGAGCTTCTCAAGGACCAATC	TCCTAAATCCCTTACAACCTCCCAC
GhKCS12	CGTTCTCTCCCAACTATCTCGCCCTT	GTGATCAGCACCATGGGTACGGAGG
GhKCS13	GTCGTTCCGAGAGGTGGCGTG	ACCCTGTCCCCTTTTTTCATCCTCC
GhKCR3	GTTTGCGACCAACCATTTAG	ATTGCTCCAGGATGAAGTGA
GhECR1	TGGGAGCGGAGGCTATCAAA	GTCCATCGAGTAGGAAGTTTTACCC
GhECR2	GGTTCGGGTTTGGTATAGTTTG	AAGTACGATGCTCATCGATCC
GhFAD2-1	TGTTTCATCAACCTGGCGTTAAACTG	GACCCCACTCGTGTGCGATGAC
GhFAD2-2	CAGCGAGGAAGCCACGAAGATAATAG	AGAGAGCCTGAGGAAGGTTAGGGAAG
GhFAD2-3	CCACACTGTTTCCAACGCTCACTTATC	CGGGACAAGAAGGGATGAATGGAG
GhPSS	GCTCCTTCTACGGTCCTTACTCG	ATGCGACAATCAGCACCATAGGA
GhPSD1	CCCTGTCTGTGGCGAGGTAGTTG	CCTTTATCCATAAGGCCAAGTCC
GhPSD2	TTTGGAAAGGTGGCATTTGTTG	AACTCCCAGCGTCATTCCAACA
GhPECT1	AAGGGACCTGGACCAAATTCTCG	GTTTCACCCAGGCAACAAAGAAT
GhPECT2	CTCCCTGATGGAAGTGATGCTTA	AGGTCCCTTGCCATTTGAGAATT
GhPECT3	ATGGTCGCATTGGCTACATTGGT	AAGGTCCACCGATGATAACTTCA
GhLCB1	ACAGAACAAGCGGGCTAAGAAA	CCCGCAGTATTCAGTGAGACCC
GhLCB2	GCTCCAGATGGTTGGTTTGATGT	TTGTCACATAGCCCATGCCGAAG
GhPEAMT	GCATTCTCCGTTATGAGCGTGTC	AGTAGCTCGTTCAAGAGCAAAGG
GhPGS	GTCCGCTGTTAGGGAATGGGC	CGCAGCCATTGCAATCCAGCAGG
GhPIS	GTGGATGGTTGGTGTGCTCGCA	GTCTCTCACATCTTTATGACTAGCC
GhMADS4	AAAAGGCTTATTCCTCC	TAGTTCCGAGAGTCATATGG	Damien et al. Mol Genet Genomics (2008) 279:75–85	Evidence for alternative splicing of MADS-box transcripts in developing cotton fibre cells
GhMADS5	TACAAGAAGGCATGTTCCGG	GAGTAGGGAGTGGGAGTTCC
GhMADS6	GAGGAATTACTAGGATCAGG	CGAACTTCACAAGAGTTGTC
GhMADS7	CCAGGGTCTGTGGCTGAAGC	GTTCCAGCAGGTTTACTGGC
GhBIN2-B	AAATGTCGGCCCCTGTTGT	CCTCCAATCGTTGTGGAAATG	Sun and Allen. Mol Gen Genomics (2005) 274: 51–59	Functional analysis of the BIN2 genes of cotton
GhBIN2-C	GGGCCCCGGAACTCATC	AGAACACAACCAGCAGACCAGATA
GhBIN2-D	GAAATGTCGGCCCTTGTTGT	CCTCCAATCGTTGTGGAAATG
GhBIN2-E	TCGGGCCCCAGAACTCAT	AGAACACAACCAGCTGACCAGATA
GhEXPA1	CCCCACGAGAACACTTTGAT	CTAATGGCACTTGCTTGCCT	An et al. Mol Genet Genomics (2007) 278:539–553	Transcriptome profiling, sequence characterization, and SNP-based chromosomal assignment of the EXPANSIN genes in cotton
GhEXPA2-1	GTCAGCCAATTGTTTGAGCTA	TAGATAAAGCATAGTTAGGGG
GhEXPA2-2	ACAGCCACCAACTTTTGTCCC	AGTTTGTCCGAATTGCCAAC
GhEXPA3-1	GTATGCTTTTTGGTATGCAG	GTGTGTCGGTGGAAAATG
GhEXPA3-2	TTTGACAATGGCTTGAGCTG	TCCGTTACTGGTTGTGACGA
GhEXPA4-1	TACGCCCGATATTCAACACA	CGTTTGCGCACTTAATCTCA
GhEXPA4-2	TGAGATTAAGTGCGCAAACG	GCCAGTTTTGACCCCAGTTA
GhEXPA4-3	TGAAGGTGAAGGGAACCAAC	CCCAACCCCCATTTTTACTT
GhEXPA5-1	GTGCCCACCCAATAATTAAA	ATGTTAATCGTACCTCCGAT
GhEXPA5-2	TGATTTTCGAAGGGTGCCAT	TATTGCATGCTCCCAAACAC
GhEXPA6-1	CTGTTGTTTGTTCGCAGGAA	GAAGCAGCAAAAGGCAAAAC
GhEXPA6-2	TGGCCACTCCTACTTCAACC	GACCCGAAAGTCCCACTACA
GhEXPA6-3	GTTTTGCCTTTTGCTGCTTC	GAGAGGCTTTGTCCGTTGAG
GhAT1	AATCGGTTTAAAATGGATCGAAGGGATGC	CGTGAATTCCGCATATCCATTGATCTCG	Delaney et al. Plant Cell Physiol. 48(10): 1426–1437 (2007)	The fiber specificity of the cotton FSltp4 gene promoter is regulated by an AT-rich promoter region and the AT-hook transcription factor GhAT1
GhHD1	GCTTTCTCTTGGATCAG	CAATAACACATGAAACCAG	Wu et al. Plant Cell Physiol. 47(1): 107–127 (2006)
GhWBC1	TTCCTGGCGAATACATCCTT	AACTTCAAACGCACAATACAGAT	Zhu et al. Plant Physiology, October 2003, Vol. 133, pp. 580–588	An ATP-Binding Cassette Transporter GhWBC1 from Elongating Cotton Fibers
GhKCH1	TGCCACAGTTGAGCTCGGTGC	GAGCATTGCCTGCCGCTGGA	Preuss et al. Plant Physiol. 2004, 136: 3945-3955	A Plant-Specific Kinesin Binds to Actin Microfilaments and Interacts with Cortical Microtubules in Cotton Fibers
GhBG	TCCATACAACTATTCCT	TTCTCCTCATACACAAC	Ma et al. DNA Seq. 2006 Oct;17(5):355-62	Cloning and characterization of cotton GhBG gene encoding beta-glucosidase
GbHB1	CAAAATCGCAGGTGTAGAGAGA	GGAGCCAATGTAGTAGGAGCAA	Qiu et al. DNA Seq. 2006 Oct;17(5):334-41.	Isolation and characterization of a class III homeodomain-leucine zipper-like gene from Gossypium barbadense
GhFDH-1	CGAGGCGTCGACTGTGATG	CTTGGGTCGGATCCTGGTT	Lee et al. Planta. 2006 Feb;223(3):418-32. Epub 2005 Oct 28.
GhRDL1	GCTTGCCTAGCGCTTGCT	TGGCAGCTTATAGCTCCAATATTG
GhRDL2	CGCAAATGAGTCGGAATGAAC	GGGTCTCCGACATTCACATGA
GhWBC	ACGATGGTTGCACCCTCTCT	CATTAGCTCGATTTGCGACATAGT
GhSAHH	GAAACCAAAACTGGCATCATTG	GGGTGTCCAGTGGCACATC
GhSTP	CAGCCGCTTTGGTGAGTCA	CCAACCGGATGTTGCTTCA
GhNAP	CGTCAATGAGCAACGAAGGA	GTGCTTCGGCGTTAAGAGCAT
GhRDL	CGCAAATGAGTCGGAATGAAC	GGGTCTCCGACATTCACATGA
GhEF1A	TGGTGGTTTCGAAGCTGGTAT	GGGTAAACGCAAGCAAAGCA
GhHSP70	TCGCCATGAACCCCTTGA	GCGGCATCGCTGAATCTAC
GhCEP52	TCCCACCGGACCAACAAC	AGCCAAGGTACGGCCATCT
GhSRF6	TCTCTCACGTTTTGCCGATGT	TGGGTGGCCGAAACTCA
GhPDF1	GATGGAGAGGCAAAGAAGCAA	TGGGAGAACAAGGCAGCAA
GhGlcAT1	CGGTTCCAGTTCCAGTTCCGGC	CCGATTGCCCTTCCACGACGA	Wu and Liu. J Plant Physiol. 2005 May;162(5):573-82.	Molecular cloning and characterization of a cotton glucuronosyltranferase gene
GhTTG1	GACGGTTGGCAACTCCCAAATAAG	TCCCCTTTCTCTTCCTCCTCCGAC	Humphries et al. Plant Molecular Biology (2005) 57:67–81	Two WD-repeat genes from cotton are functional homologues of the Arabidopsis thaliana TRANSPARENT TESTA GLABRA1 (TTG1) gene
GhTTG2	AGTGTCCGCCGCGACAAGAAATACCGTC	GAGGAGTGCTCCTTGTCGCGCAGG
GhTTG3	GACGGTTGGCAACTCCCAAATAAG	CGCTTCATCCTCTTCTTCTTGTTC
GhTTG4	CTCCGCAACTCAACCACCGGCAAC	TACCGACTCGCCATCGCCAGCCTC
GhACT2	TGCCCGGAAGTCCTCTTCCAG	ATTTTCCCAGAAGTTTGACCGCGC	Li et al. The Plant Cell, Vol. 17, 859–875, 2005	The Cotton ACTIN1 Gene Is Functionally Expressed in Fibers and Participates in Fiber Elongation
GhACT3	CCCTTGAATATTAAATAATAATAAGCAC	TTGTGCTCAGTGGGGGTTCAACT
GhACT4	GGGGGAGCCTTGAATATGAAATTG	TTGTGCTCAGTGGGGGTTCAACC
GhACT5	ATTTTCCCAGAAGTTTGACCGCGC	TGCCCGGAAGTCCTCTTCCAA
GhACT7	TTAAAGAAAATATAAGAAATAAGCATCA	GTATGCCAGTGGTCGGACGACA
GhACT8	TTAAAGAAAATATAAGAAATAAGCATCA	GTATGCCAGTGGTCGGACGCAG
GhACT9	ATCTTCAACATAAAAGATCATCCCACT	GATCTATCTTGGCATCACTCAGCA
GhACT10	AACCAGATATTAAATATAATTTCCGTAG	GGGAAATTGTCCGTGACATGAAG
GhACT11	ACAATAGCTATTGACATTAATGTTTGC	TTGTGCTCAGTGGGGGTTCAACT
GhACT12	AACCAGATATTAAATATAATTTCCGTAG	GGGAAATTGTCCGTGACATGAAA
GhACT13	CCCTTGAATATTAAATAATAATAAGCAC	TTGTGCTCAGTGGGGGTTCAACC
GhACT14	AACCAGATATTAAATATAATTTCCGTAA	ATTGGAGCTGAGAGATTCCGTTG
GhACT15	ATCTTCAACATAAAAGATCATCCCACT	GATCTATCTTGGCATCACTCAGCG
GhRacA	GTTTTGTGTTTCAATGGCTTCA	CGACTTGATCCTGATTGTCT	Li et al. Yi Chuan Xue Bao. 2005 Jan;32(1):72-8. Chinese.	Cloning and expression analysis of two Rac genes from cotton (Gossypium hirsutum L.)
GhRacB	TAATTCTCACGGCGGACGAA	AGATACGAGCAGCGAGAAG
GhFLA1	GGAGTTGCTGCTCTAGTTATTG	AACAAGCAATGATGCAAAATCTT	Huang et al. Physiologia Plantarum 134: 348–359. 2008	Characterization of 19 novel cotton FLA genes and their expression profiling in fiber development and in response to phytohormones and salt stress
GhFLA2	GAAAGTTTCCAGCGCTGTTCAC	CAACATGAACATAAATTAGACTCG
GhFLA3	TACCTCCAACGCCTGCACCAT	GGTAATTATAACACAAGAACTTC
GhFLA4	GACAAGGTGTTGTTGCCTGAG	GAATATGTTCAACGACCAATCAG
GhFLA5	GAATGTCTAGGAAGGCTGCTG	CAATTACTTGTATGTCCAAGGAG
GhFLA6	GTGGGAAGTTTCCGCTTAATGT	TCACAATCACAAATTACAAACAG
GhFLA7	GACTAATACTAGTGTTTCCGGT	CATGCACTCAATCTCACCATAT
GhFLA8	GTTTTCGGGAAAGATTCAGCC	CAACTTTCCCTCTCAATTTTGC
GhFLA9	AAGACTCGGCTGGAGTAACAT	TGTTGACCAACATCTCATACAG
GhFLA10	GCATCCAAATCAAAATCTAAGTC	TAACCACACTGAAGCCTTTACT
GhFLA11	AACCAAGTCCAAGTCTAAGACT	ATCACACACTACAAAACAAACAG
GhFLA12	ACCATCGCCATTAGCCGCTTC	GTTCCAGTATTCTTCTTCAGAC
GhFLA13	GACACCATCTTTATCTCCAAG	GCCCTCTCTACTCAAATTAAAT
GhFLA14	CTCAGGATTCCGATGGTGTC	TAAGAGGCAATGATTCATACACA
GhFLA15	AAGATTCACGTTTCACCTCTTG	AACGAACATAAACAGGAATCAG
GhFLA16	ACCGACGGAAGGATCTCGGT	AGAGCAATGCATCACACCATAT
GhFLA17	CGAAGTCCAGGTCGGAGTC	GGAATCCTTAATTATACCTTGT
GhFLA18	AGTGACAATGCTATTGCTGAG	GAACTTGGAAAGAACCAATCAT
GhFLA19	CGTGTATCAGTCCATGCAAATG	TCTGCCGTCTGATCATCAGCT
GhCIPK1	GTTCATTTCCTCTATGTCGTCG	GTTTTTCATGTTCTTCTGCCTC	Gao et al. Plant Science 173 (2007) 61–69	Identification of genes preferentially expressed in cotton fibers-A possible role of calcium signaling in cotton fiber elongation
GhCIPK2	GGGAAGGTATGAAATAGGGAG	TTCGTCTTAGTAGCCATCACC
GhCaM	CTTACCGACGAACAGATCTCTGA	CTTCTTTAAGTTCCTCTTCCGAG
GhUDPGP	TAATGGAGGCCTGGGGACAACTATG	TCAGGGACTTGTGCAATTTCAAGGA	Taliercio and Kloth. The Journal of Cotton Science 8:91–98 (2004)	Expression and Characterization of a UDP-Glucose Pyrophosphorylase Gene in Cotton
GhSuSy	CCCCACGGATACTTCGCTCAA	TGCCGTCGCTGTAGTTTCCAATG
GbAGL1	GAAATCAATGCTCAGTATTATCAAC	CTACCCAAGATGGAGAATCTTC	Liu et al. Journal of Experimental Botany,2010, 1-11	Functional analysis of GbAGL1, a D-lineage gene from cotton (Gossypium barbadense)
GhGluc1	ATATGGGTTTTTAATCTCAGCAATGG	AGGGACGATGTTGGTGTTAACCC	Ruan et al. Plant Physiology, December 2004, Vol. 136, pp. 4104–4113	Genotypic and Developmental Evidence for the Role of Plasmodesmatal Regulation in Cotton Fiber Elongation Mediated by Callose Turnover
GhGluc2	ATCAAAGCTGGGATTGGCAGC	CAAAATTCCCTGGATCAATGC
GhGlucS	TGGAAGGGCTTATTTGGCAC	GTCCGCCTCTGTAAAATAGC
GhADPGp	GACAAGAATGCTCGAATTGGAG	CCACTAGGAATCAAGGCATCC	Taliercio. The Journal of Cotton Science 12:273–279 (2008)	Isolation and Characterization of an ADP-Glucose Pyrophosphorylase Gene from Gossypium hirsutum L.
GhCAD1	ACTGTGGGATTGCCTAATAAGCC	TTGCCACATCAATCACAAATCG	Fan et al. Journal of Integrative Plant Biology 2009, 51 (7): 626–637	Molecular and Biochemical Evidence for Phenypropanoid Synthesis and Presence of Wall-linked Phenolics in Cotton Fibers
GhCAD3	CCGTCATCAGCACTTCTCCGTC	CCCACAACTACCAAAGTCCCATT
GhCAD4	GTGGTATCGGAGGAATGAAGGAGAC	CAGCCAAGGTGTTTCCAATGTC
GhCAD5	GTTTATGCCCTCGTTGGGTTCC	AACATCTTTCTGTACCAGCCTTTCC
GhCAD6	ACCCCTCTTCAGTTTGTTACCCC	GCTTCCAGCAACATCCACGAC
GhCAD7	GAGTGACGGCTTATAGTCCCTTG	GCAAATGCTCTAAAGCCTCCACT
GhCAD8	TTCCTATAATCGAGCGAAGGGGAC	CGCATGTCTCATGGCACCATAAG
GhMyb8	CAACAAGAAGAAGAACAGGACAAG	ACTGTCTGTATCAATTAAGAGCTCTC	Hsu etal. Euphytica (2008) 159:259–273	Molecular and SNP characterization of two genome specific transcription factor genes GhMyb8 and GhMyb10 in cotton species
GhMyb10	CAACAACAACAACAACAGGAGG	CGCATTGCCTACATCCATTAAGAGCTC
GhGS	GGTCCTTGGTCATCACATCCACACG	CCCTGGGATCAAACAACATTCA	He et al. Planta (2008) 228:473–483	Molecular cloning and characterization of a cytosolic glutamine synthetase gene, a fiber strength-associated gene in cotton
GhbHLH1	GCTCTTGGGTGATGCTATTTC	TTGGTTGTTAGGGCTGATTTT	Meng et al. Plant Mol Biol Rep (2009) 27:381–387	Molecular Cloning and Characterization of a Novel Gossypium hirsutum L. bHLH Gene in Response to ABA and Drought Stresses
GhGal1	GCCTGCCGGCTCGTTCCATT	CCCATGTGCAGAACCGGCGT	Zhang and Liu. Journal of Integrative Plant Biology, 2005, 47 (2): 223−232	Molecular Cloning and Characterization of a β-Galactosidase Gene Expressed Preferentially in Cotton Fibers
GhMyb7	CCCACCACCACCACCCCCTT	GAACCGGCAGGTATCGGGGG	Hsu et al. Plant Science 168 (2005) 167–181	Transcriptional regulation of the lipid transfer protein gene LTP3 in cotton fibers by a novel MYB protein
GhMyb9	CCAATGCTCCCACCGCCACC	CCATCTGGCTTGCCCCCACC
GhPOD1	GTCCGCCGTGGTTATTGT	CATGATCTGATTCCCTTTGG	Guo et al. ACTA AGRONOMICA SINICA, 2007,33 (6) :891 - 897	Cloning and Characterization of Two Peroxidase cDNAs in Gossypium hirsutum L.
GhPOD2	TCACTGCTGCTGGACTC	CCACAATCAACAAACCCT
GhLipase	TCAAACCGAAACGAATAT	TTTTAACCCAACCACAAC	He at al. Journal of Agricultural Biotechnology 2009,17 (1): 84-86	Molecular Cloning, Characterization and Mapping of GhLipase Gene in Gossypium hirsutum
LMWHSP1	GCAGCAGAAACTCTAAGACAGC	TTGACAATAGGCACAAGACACT	He et al. ACTA AGRONOMICA SINICA 2008, 34(9): 1574−1580	Cloning, Expression, and Mapping of Six Low-Molecular-Weight Heat-Shock Protein Genes in Cotton
LMWHSP2	AAGATCAACAAGCATTCAAACA	TAACCAGAAATGTCAATAGCCT
LMWHSP3	GCAACCGAAAACCGAATC	AGAAACCACCACGGCAAA
LMWHSP4	TCTCCCAAAATATCATAATCCA	TTAGAAACCAAAGTTCAATCGT
LMWHSP5	GCTCACCAAATTCAACGACG	CCTTCACTTTAGGCACAACCA
LMWHSP6	AAAATGGCAATGATTCCTACC	AAATAACAAACGAAACCACAGA
GhARF1	TCCTCGGCAGCCTCTCGGTT	CCCTGGCCTCAACCACACGG	Hou et al. ACTA AGRONOMICA SINICA 2007 ,33 (8) :1226 - 1231	Cloning , Expression and Characterization of an ADP2ribosylation Factor Gene from Cotton ( Gossypium hirsutum L. )
GhLIM1	GTGCCGCTGCATCCGTTCCT	TCCAGTTCCCCTCCCGAGCA	Luo et al. Acta Genetica Sinica , February 2003 , 30 (2) : 175～182	Cloning and Expression Analysis of a LIM-Domain Protein Gene from Cotton ( Gossypium hirsuturm L. )
GhMAP12LC3	CTGGATCCTTAGCAATGGCGAAAA	GCGAGCTCTTGATAATAGCGTAGTG	He et al. Acta Genetica Sinica , 2006 , 32 (9) : 1402～1405	Cloning and Expression Analysis of GhMAP12LC3 Gene from Cotton ( Gossypium hirsutum L.)
GhDWF1	CCAACATGCGCAAACGGCCT	GCGGGCAGAGCCAAATGGGA	Luo et al. Scientia Agricultura Sinica, 2007,40(7):1337-1344	Cloning and Expression Analysis of A Brassinosteroid Biosynthetic Enzyme Gene, GhDWF1, from Cotton (Gossypium hirsuturm L.)
GhCYP51G1	AATCAGACCTCAGCCAACAG	AGAGCGCAGCAATCAGTAAG	Tan et al. ACTA AGRONOMICA SINICA 2009, 35(7): 1194−1201	Molecular Identification and Expression Analysis of GhCYP51G1 Gene, a Homologue of Obtusifoliol-14α-demethylase Gene, from Upland Cotton (Gossypium hirsutum L.)
GhCtp	TCACCTCCAATCATTCCCATCT	GGCTGGTTGATGATGCAACA	Jian and Zhang. Acta Genetica Sinica, 2004, 31(2):171-176	Cloning and expression analysis of carboxyl-terminal protease cDNA from Gossypium hirsutum L.
GhTF1	GATGATGGGAACTTGGGATT	GGAAAGATTTGGGTGTGGAT	Fang et al. ACTA AGRONOMICA SINICA 2008, 34(2): 207−211	Cloning and Mapping of a New MYB Transcription Factor (GhTF1) in Cotton
GhSAMS	TCGGAGTCTGTGAACGAGGGA	TCAGTGAGGCGAGCACCAAGC
GhNLP	TGAACAAAGCGAAGCCATAC	CAGGCACTTAGGTCACGAAC	Zhang et al. Scientia Agricultura Sinica, 2008,41(9):2581-2588	Cloning, Characterization and Mapping of Two Genes GhSAMS and GhNLP Related with Fiber Development in Gossypium hirsutum L.
GhSMT2-1	CGATCAACGATTACCAAGTGCCAAGTG	AGTAACAAGAGGTGGAACACA	Luo et al. J. Genet. Genomics 35 (2008) 357−363	Cloning and expression of two sterol C-24 methyltransferase genes from upland cotton (Gossypium hirsuturm L.)
GhSMT2-2	CACCATCAACGAGTACCAAGTCCAAGT	CTGGAAGACAATGCAGCAAAT
GhGAD	GGCTCCCCCTTGTGAAGAGTATTA	CCCTTTGGGTCTCAATAGCAGTCT	Wang et al. ACTA AGRONOMICA SINICA 2010, 36(1): 85−91	Molecular Cloning and Characterization of Two Fiber Elongation Genes Using a Cotton Fiber Developmental Mutant (Gossypium hirsutum L.)
GhVP1	AACTGCTTATCTCCACCGTCTC	TCTCCTATCACTGCTGCCTTGT
GhPEPC1	TAAAACTTGCGGATTG	ATACCAGACTGACAAC	Li et al. Journal of Experimental Botany, Vol. 61, No. 1, pp. 287–295, 2010	Developmental and molecular physiological evidence for the role of phosphoenolpyruvate carboxylase in rapid cotton fibre elongation
GhPEPC2	AAATTACAGCGTGAAGTTGC	CCTATAAGAAAGTTTTTGCCG
pFS6	GCAAGCATTTTCCTTACAAG	TACACAACCCACAACTCTGG	Orford andTimmis. Biochimica et Biophysica Acta 1483 (2000) 275^284	Expression of a lipid transfer protein gene family during cotton fibre development
FSltp1	GCAAGCATTTTCCTTACAAG	AATTAGGATAACTCCTCTGC
FSltp2	GCAAGCATTTTCCTTACAAG	CTGTCGACATCACTATTTCC
FSltp3	GCAAGCATTTTCCTTTTCTTG	AATTAGGATAACTCCTCTGC
FAD2-1	GACGGTATAAAGGAGGAAAATCG	AAAGCATGATAATTTAGACTTGGG	Zhang et al. Plant Physiology and Biochemistry 47 (2009) 462–471	Identification and expression of a new delta-12 fatty acid desaturase (FAD2-4) gene in upland cotton and its functional expression in yeast and Arabidopsis thaliana plantsq
FAD2-2B	CCCGAATTCAACTCACTGAAGCG	AACCTACCCCTTTGGCCAACA
FAD2-3	CGACTTCATTTTAGTCTCTATC	TTGCTGCTCTGCTCACCTTCG
FAD2-4	GGCTCAATGAAAAGAGCCCCT	TCGATGAGAACCATCGAAGTC
Ghcdh	AGCTTTGGGAGCATTTCTCA	TGCGTGTTCATCAACAAACTC	Taliercio et al. Mol Biol Rep (2010) 37:643–648	Isolation and characterization of a cotton cdh-like gene
GbADF1	ATGGCTGTGCATGATGATTG	CCATCCAATTCCCTTTTGAA	Chi et al. Genes Genet. Syst. (2008) 83, p. 383–391	Molecular cloning and characterization of theactin-depolymerizing factor genein Gossypium barbadense
GhMYB36	AGCATTAACCAGACACGT	TTCTTGGAAACAGGTGGT	Zhang et al. Journal of Plant Physiology 167(2010)393–399	Effect of H2O2 on fiber initiation using fiber retardation initiatio nmutantsin cotton (Gossypium hirsutum)
GhXTH1	GAAAGGGTGACAGGGAACAA	TAAACTCCCATTGGCTGGAG	Michailidis et al. Journal of Plant Physiology 166 (2009) 403—416	Analysis of xyloglucan endotransglycosylase/hydrolase (XTH) genes from allotetraploid (Gossypium hirsutum) cotton and its diploid progenitors expressed during fiber elongation
GhADF2	AGCTCGAAAAAGATGGCCAACGCT	CACTTAAGTAAAGACATACTGTAG	Journal of Genetics and Genomics, 2007, 34(4): 347-354	Molecular characterization of four ADF genes differentially expressed in cotton
GhADF3	AGCTCGAAAAAGATGGCCAACGCT	TAAGTAAAGACATACTGTAGGTAG
GhADF4	CTATGTCTTTTAGAGGAGGAAATG	AATGATAACGACATACTATGTCAG
GhADF5	CTATGGCTTTCAAGATGGCTACGA	AACTTTAAAGACGACATTGTTAAG
Gh14-3-3L-1	GCAAGAAGGGCATCCTGGCGG	TGCAGTGGAAGTGGCAGCCT	Journal of Genetics and Genomics, 2007, 34(2): 151-159	Molecular characterization of cotton 14-3-3L gene preferentially expressed during fiber elongation
GhEF1A-1	GAGGTCTACCAACCTTGACTGGC	AGGAAATATCAAACTAGCATTCTTTG	Xu et al. Gene 389 (2007) 27–35	Molecular characterization and expression analysis of nine cotton GhEF1A genes encoding translation elongation factor 1A
GhEF1A-2	CTTGAGGCTCTTGACCAGATCAAC	CTTGGCAAACCAAAGCATCTCAAAC
GhEF1A-3	GGTGGGTCGTGTTGAAACCGGTAC	ACACACTATGGACTCCAAAGATAAG
GhEF1A-4	GAGGTCTACCAACCTTGACTGGT	AGGAAATATCAAACTAGCATTCTTTG
GhEF1A-5	CAGTGGGTCGTGTTGAAACTGGA	ATAACATTAATGATGACACACTATGA
GhEF1A-6	AACCTCGATTGGTACAAGGGTCCT	GCAAATCAAAAAGTCTCACAAAAAG
GhEF1A-7	GGTGGGTCGTGTTGAAACCGGTAC	ACACACTATGGACTCCAAAGATAAA
GhEF1A-8	GGTGGGTCGTGTTGAAACCGGTAC	GATAGAAGCTTGAAGTCCACTCATTT
GhEF1A-9	CAGTGGGTCGTGTTGAAACTGGA	ATAATATTAATGATGACACACTATTG
GhPex7	GCCTACGACACCGCCGATGG	CGAAGGGAAGCAGGGCGGTC	Li et al. Acta Genetica Sinica, 2003, 30 (9):823-829	Cloning and characterization of the PTS2 receptor gene (GhPex7) from cotton (Gossypium hirsutum L.
GhFAnnx	AATGGCCACCATTGATGTTC	ATCTTCTTTTCCCAACAGAG	Wang et al. Mol Biol Rep	Molecular cloning and localization of a novel cotton annexin gene expressed preferentially during fiber development
GhAGP2	CGTCCCAACATACCTCACCTCGTC	CAACCCTGTTGTTATATTCACAGAGTTC	Li et al. Plant Cell Rep (2010) 29:193–202	Suppression of GhAGP4 gene expression repressed the initiation and elongation of cotton fiber
GhAGP3	TCTCCTCCATACTTCTTGTTC	CGACTTGCGTGGCTTTCA
GhAGP4	ACCGGGAATGTCTAGGAAGG	CCATAGGCAATAAGTGGAGG
celA1	CAAAGGATCTGCACCCATCAA	ATAGAGGGCAATGCCTGCTTAG
GhPEL	TCTGCTTCTACTCCCACT	AAC ACCATCACCGTCTG	Wang et al. Plant Mol Biol (2010) 72:397–406	The essential role of GhPEL gene, encoding a pectate lyase, in cell wall loosening by depolymerization of the de-esterified pectin during fiber elongation in cotton
GhSUT1	GCTGCTAAGGAAGTGCCTCTA	CCACCAAATAGTTCATCCCAC
GhSuS	GTTGTAGGTGGTGATAGGCG	ACCGTTACAGGTTGCGAATG
SPS	GCACTAAAGGAAGAATGCGTAGA	ACCACCTGTATCAGAATCG	Haigler et al. Plant Mol Biol (2007) 63:815–832	Transgenic cotton over-producing spinach sucrose phosphate synthase showed enhanced leaf sucrose synthesis and improved fiber quality under controlled environmental conditions
GhBCP1-1	CGGCGGTACTCACTACTT	AGCACTGCCTCTATCCTG	Tian et al. Scientia Agricultura Sinica, 2010,43(3):612-617	Isolation and Characterization of a Blue Copper Protein Gene (GhBCP1) Associated with Cotton Fiber Development
GhAPY1	TGGTGAAGAAAGTGAAATACCG	TCAAACTGTTTTCTCTTCCGATT	Clark et al. Plant Physiology , 2010, Vol. 152, pp. 1073–1083	Apyrase (Nucleoside Triphosphate-Diphosphohydrolase) and Extracellular Nucleotides Regulate Cotton Fiber Elongation in Cultured Ovules
GhAPY2	GTAGATGGATTCGGCCTTGA	AAAGCTGTGCATTACCTGGAA
GhCESA1	TGGACTACCCGGTGGATAAGGT	CTTTCTTGCAAAGTCGGCTGTT	Singh et al. Plant Cell Rep (2009) 28:1023–1032	A synthetic auxin (NAA) suppresses secondary wall cellulose synthesis and enhances elongation in cultured cotton fiber
GhCESA2	GCAGCAGACGATACAGAATTCG	CGTTGTTGATTGCGTCTGAAAC
GhKor	GGCCTCCAAGATGGCAAAT	TAGTCATTGAAAAGGATGCAGGAAA
GhCESA3	CATTGTGCGGAGGTTCTCGTAA	GCCCCTTCAACACCCTCTTCTA
GhInv	ACAGCACGGAGGATGAAGTC	GTGGACGGAAATATATAGGAGTGAG
Gh(AtCesA7-like)	GCCGGCAATCTGTTTACTTACC	GCTCGAGAATACCAGTTGCAAA	Betancur et al. Journal of Integrative Plant Biology 2010, 52 (2): 205–220	Phylogenetically Distinct Cellulose Synthase Genes Support Secondary Wall Thickening in Arabidopsis Shoot Trichomes and Cotton Fiber
Gh(AtCesA1-like)	CAGTGGATTACCCAGTGGACAA	GGCACCCACTTTCTTAGCAAAC
GhCHIA7	GAGCTGCTGGCGATGGTATAA	GGGTCATCCACCTCCAGATG
Gh(AtCOBL4-like)	CTTTGATTACAAGCCCCTCGTT	ATGGCCCAGCTTCCATTAATAG
Gh(AtCOB-like)	CGTGAATTGCCCGACATGT	AAGCAGAGGTGGTGCATTGG
GhGA20ox1	TTTACAAGAGCCGCTTGCAC	ACAAAGCCCAGCATTGTCC	Xiao et al. Journal of Plant Physiology	Gibberellin 20-oxidase promotes initiation and elongation of cotton fibers by regulating gibberellin synthesis
GhGA20ox2	TTGCACCGGGCAGTGGTGA	GACAGCATTAACCAAGACAG
GhGA20ox3	ATGTAACGGAAGATACAAGAG	GATACAAAGTGGAAACCAAGA
Ghlecrk	TATGACTCATGCCTAATGGA	CTTCCATTAGGCATGTAGTC	Zuo et al. DNA Sequence, February 2004 Vol. 15 (1), pp. 58–65	Molecular cloning and characterization of GhlecRK, a novel kinase gene with lectin-like domain from Gossypium hirsutum
RBB	AGATTTCAGATTTCTCGTGGAAC	GCCTATGGATGGTCTTCGG	Taliercio & Ray. DNA Sequence, August 2006; 17(4): 307–310	Characterization and expression of a putative retinoblastoma protein binding gene from Gossypium hirsutum
GhMYB2	GGCTA ATAAT GGCTC CAAAG AAGGC TG	GCCTT CCAAC GAAAC CAAAC C	Loguercio et al. (1999) Mol. Genet. Genomics 261: 660-671	Cedroni et al. (2003) Plant Mol. Biol. 51: 313-325	Suo et al. (2003) BBA 1630: 25-34
GhEXP1	ATGGC AACCA AAACG ATGAT GTTGC	AACTG GCCTC CTTCA AAAGT TTGTC	Orford and Timmis (1998) BBA 1398: 342-346	Harmer et al. (2002) Mol. Genet. Genomics 268: 1-9
GhExp1a	CCGAACCGGCATTCTTGCG	AGCAGGCACTACATTGTAGGC
GhExp4-1	TTACTGGTGGAGCTTGGG	GGAAGGGCTGCCGGAGTG
GhExp5	CTTTTCAGAGATGGCGAGGC	CCAATGTTTTGCCATCCACC
GhTUB1-6	GTACC CTCAA GCTCA CTACT	ACTTA AGGTG TACTT GAAAT TACT	Whittaker and Triplett (1999) Plant Physiology 121: 181-188	Li et al (2002) Plant Physiol. 130: 666-674
GhTUA2	GGTGGTGATCTCGCCAA	GTCCACACCTAGGGTCA
GhTUA5	GAATGCTGCTGTCGCTA	TGAGAAACCTCACACGA
GhKCBP	GAACA TCTTA CAAAA GATG	TTCTC CCAAC AATTG ATTAG TGT	Preuss et al (2003) Plant Physiol 132: 154-160
GhGLP1	GTGCCATAAA CATGTTTCTC CC	TTTCGAGAAAGCGATGGTCT	Kim and Triplett (2004) Planta 218: 518-524
GhRGP1	TTTTG GGTCC TAAGG CTTCT TG	TGGTT CTCCC TCCAA CCTGC	Zhao and Liu (2001) BBA 1574: 370-374
GhPM H+-ATPase	TTYCCIGARCAYAARTAYGARAT	GCRTADATIGTRTARTTYTTCAT	Smart et al. (1998) Plant Physiol. 116: 1539-1549
GhPEPCase	CCATGGATCTTTGCCTGGAC	GCATTCCAGCAGCAATACC
GhMIP	AAYCCIGCIGTIACITTYGG	CKIGCIGGRTTCATISA
GhcelA1	ATTGA ATTCC TGGGT GTTGG ATCAG TT	ATTCT CGAGT GGAAG GGATT GAAA	Pear et al (1996) PNAS 93: 12637-12642
GhcelA2-2	GCAGGCATTGTATGGCTA	TCCACCCTCTACAATGCA
GhcelA2-3	CAGAAGAAGGATGGGTGA	AGAGACTGGTGGATCGTA
GhcelA2-4	TGTCTTCTCACCGGCAA	GTATGGACCAAAGCACA
Gh1056	TCCCCCGGGCCAAAGTTAGA	CGGGATCCTCCATTTCGACCG	Zhu et al (2003) Plant Physiol 133: 580-588
GhE6-1	CCATGGCTTCCTCACCAA	GGCATTCTTGTTGTAGTAG	John and Crow (1992): PNAS 89: 5769-5773
GbRAC13	TTCTCTTATAAGCAAGGCCAGTTATGG	AGCACAACTGGTACATTACGAGCAT	Delme et al. (1995) Mol. Genet. Genomics 248: 43-51
GhRAC13	AGATTTATCAAGTGTGTCACGGTCG	CTGCGAAAATTGAAATCGATTCAT
GhRAC9	GCAATTCTTGAGTGATAACCCCG	TGACACACTTGATAAACCTCGACGTAT
GhANN2	TTTTGAAGGCTGGGGTACGAA	GAAGAAACTTCTCATAGTCACCCGAA	Shin and Brown (1999) Plant Physiol. 119:925-934	Potikha,T.S. and Delmer,D.P.: Direct submission
GhANN3	CTATGAGAAAATGCTGCTTGCGTT	AGCATTTAACTGTGCCTTACTCCGT	Zhao et al. (2001) Biosci. Biotech. Biochem. 65: 2789-2793
GhLTP1	GACGTTTGTTTTTCTTGTGATTAATCG	GCGGCATAGTACACAACGCAT	Ma et al (1995) BBA 1257: 81-84
GhLTP3P1	GAAAC ATAGT ATTGT GTTTTTGA	ATCGA TTAAT CACAA GAAAA ACAAA CG	Liu et al (2000) BBA 148: 106-111
GhLTP3P5	TAGGA AAGTA AAATT CAAAC ATCAC	TAACT CTGGA ATTTTT AACGT CCATA
GhFSltp1	GCA AGC ATT TTC CTT ACA AG	AAT TAG GAT AAC TCC TCT GC	Oxford and Timmis (2000) BBA 1483: 275-284
GhCAP1-1	GGTGAATTTTACTTCTTCCGTACGG	CAACTTTCTTCCACATGTGCGATA	Kawai et al (1998) Plant Cell Physiol. 39: 1380-1383
GhACP2	TTGGTTGGTTTATTTGCCGATATCT	GAGAAAGACGAAATGCGAAACG	Song and Allen (1997) BBA 135: 305-312
GhFb-B6-1	CTCTCTGAATTCCTCCA	TGTATTGGCCACCAGCA	?
GhFb-B6-2	GACACCGTCACCCTCA	GCAGGTGTCGGAGGTA	John (1995) Plant Physiol. 107: 1477-1478
GhACY	TCCGTTGGTCACATTTGATCTC	ACAGCATGGTTGAAAGCACACC	Li et al. (2002) Plant Sci. 163: 1113-1120
GhFDH-2	TTGCATTGTATGGCTAGAAATGAG	GAGGGCGTGACATGAAGTAAACA
GhSCP	GGTCACCATGCTGGGTATTAC	TCAGGGTGCTCTGCGAAGAAT
GhTUA6-2	CATCAAGACCAAGCGCACAAT	CATTCAATCAATGGAGTTCCT
GhTUB1	TCACAGCATCAGCGGTCTTCC	TTGCACCAACACACTCCACAA
GhACT	GAGTATGATGAATCCGGTCCA	AAGTTTGACCGCAAACTGACTA
GhCesA5	TGAAAGGGTTAGATGGCATCC	TCAGACGATCAGAAAGATTGA
GhSMT	CGGTCTGTACTGGTTCGTTTGC	TTCTTGTTGTGCATCCGGGCG
GhE6-2	CCATGGCTTCCTCACCAA	GGCATTCTTGTTGTAGTA
GhZBP	TCGAGGAAGGAATCGCACC	AACAACGGTCGTAGGTATGGCC
GhLTP6	GCATGTCTGTTGGTGTTGTGC	ATCCAATGTAGCAAGCAAGCC	Feng et al. (2004) Acta Bioch. Bioph. Sin. 36: 51-57
GhBTub8	GGCAAGTTTTGGGAAGTAGTATGT	TCCCTTAGCCCAGTTATTGCC
GhBTub9	GGGGAAGGAATGGATGAAATG	ACCAAGTAGTCCCCAAAAACACC
GhEXP2	TTCAAGGGTATGGAACGAGCA	GATGCCTCCTTTCTTCACACA
GhEXP4-2	TCAGTGTCCATCAAGGGTTCC	GCACTTGCTCGCCTATTTCAC
GhSUT	CA(AG)TT(CT)GG(GT)TGGGC(CT)(CT)T(AGT)CA	GC(AC)AC(AG)TC(AG)AG(AG)ATCCA(GA)AA	Ruan et al. (2001) Plant Cell 13: 47-60
GhSUT-2	CTGACTGGATGGGTCGA	CGACACCAGCTACAGCA
Gh14-3-3L-2	GCAGATGAACCTCAGGCTGAGAG	GTCATAAAGACTATAAAGTGTAAC	Zhang et al. Interactome analysis of the six cotton 14-3-3s that are preferentially expressed in fibres and involved in cell elongation. Journal of Experimental Botany, Vol. 61, No. 12, pp. 3331–3344, 2010
Gh14-3-3a	GGATTTGTGACCTATGGCTTG	CCACACTCTAGGGAGCTGCAT
Gh14-3-3e	CAACTTCTCCGGGACAACCTG	CGCACTATTTTAGTACTAGCATG
Gh14-3-3f	GCTTGACACGCTGGGAGAAGAG	TAGAGTATAGCATCATGCCATG
Gh14-3-3g	ATTGGGTGAGGAATCCTACAAG	ACCCAAATTCATGTCCGAATGG
Gh14-3-3h	GCTTTTAAGGGACAACCTTAC	TTGATCACAGAGGAAGGATg
GhVIN1	CTTACATGCTGTTCCGGGCA	CCACTTTCAACCCGATGCCT	Evidence that High Activity of Vacuolar Invertase Is Required for Cotton Fiber and Arabidopsis Root Elongation through Osmotic Dependent and Independent Pathway, Respectively
GhPFN2	CATGAATGACTTTAATGAACCGGGTACGCT	GTAAATACGAGTAATACGGAGACGCTTCG	Wang et al.Overexpression of a Profi lin (GhPFN2) Promotes the Progression of Developmental Phases in Cotton Fibers. Plant Cell Physiol. 51(8): 1276–1290 (2010) doi:10.1093/pcp/pcq086
GhBCP1-2	CTGCAAGAACGGTCTAAAGCTACAT	TTATGGTCCTTCAAGGCCAATTCTT	Ruan et al. Cotton BCP genes encoding putative blue copper binding proteins are functionally expressed in fiber development and involved in response to high-salinity and heavy metal stresses
GhBCP2	GGAAATTGGGTGCAGCACAAGTG	CAGAAGGTAAGAACACTAGGCTTT
GhBCP3	CTAGCCATCAATGTTGTAGCAGCT	TCTCCATCTCTGGTTCATAAAGGA
GhBCP4	GTTTTACCAGCTGCTTTCGCCATT	TGCATTTTGCCACAAATTCAAGCA
