# Supplementary material for: Genetic Mapping and Characteristics of Genes Specifically or Preferentially Expressed during Fiber Development in Cotton
Source: PLoS One. 2013 Jan 25;8(1):e54444. doi: 10.1371/journal.pone.0054444 (PMC3555819; doi:10.1371/journal.pone.0054444)
Supplement: Table S2 — Details of the 164 protein primers. Protein primer names, forward and reverse primer sequences, and references of the amino acid sequences consulted to design protein primers are all listed. (XLS) [file pone.0054444.s006.xls]

## Sheet: table S2
Primer name	Forward primer sequence (5'->3')	Reverse primer sequence (5'->3')	Reference
FPG001	TGTCCAAGCAAGCTGGATGG	ACGCATCCAGTCTCAGCAC	Yang YW, Bian SM, Yao Y, Liu JY (2008) Comparative proteomic analysis provides new insights into the fiber elongating process in cotton. J Proteome Res 7(11):4623-4637
FPG002	GCTTTCCGTGTTCCCACTGT	AAGCAATTCCAGCCTTGGCA
FPG003	TTGGAGCCCTGAAAGGGGAA	ATTGGACACCCAACCTCCCA
FPG004	TCTTTGCTTGGACACGTGGG	TAATCCACGCCACCTCCACT
FPG005	GTGTTGGAAGTGGCTCAGCA	CGACAAAGGCTGGTGCTTCT
FPG006	TTTCCAACCTTGAACGCCGT	CTCCAAGAAAAACCGGCCCA
FPG007	TTGCTCCCCTCTGATGTGGT	ATCTTGTCAGCAAGCCCAGC
FPG008	TACATGGGAGTGCACTGGGT	TGAGCTCAGCAGCTTCCTCT
FPG009	CGCACGTCAACCGTACTGAT	AGGTCTTTCCCCTCAGCGAA
FPG010	CGCCGAAGCCGATGAATTTG	AGCCGGAACATCCTCATCCA
FPG011	GAGTGCGGAACGGAACTTGA	ACATGCACCTATTGCGGGTC
FPG012	TGCAAATCGTGGGGCATCAA	CAGCATCCCAAACATGGGCT
FPG013	TGGACAGTTACGGAACCGGA	AGATTGGGGCTTGTCCCACT
FPG014	CCGGTCCATCCATTGTCCAC	ACTACCACATCCAGAGGGCC
FPG015	GAGACTGCCAAGAGCAGCTC	GGGAACATGGTTGAACCCCC
FPG016	TTGAAGGCCGACCCTGAAGA	AGCTCCAATCAACGCAAGCA
FPG017	TGGGATCCGATGAATGGGCT	ACGGTTCATGCATCTCCAGC
FPG018	TGCACTAGGGCTGAGGTTGA	CCTGCAAGTACCAGCAGCAA
FPG019	ATCCTGCTGAACGTGATGCC	TCGTGTGATGAGCAACGTCC
FPG020	AGCCGAGAATTGCGATTGCT	AGAGTGTCGCGTTGTAAGGC
FPG021	CGGTAAGCCCCTCCACTACA	CCACTCAGTCTTAGCCGTGC
FPG022	ACCAAAGGTGGACCAAGGGA	AGCAGCCCCACCATCAATTG
FPG023	ATCCGTGAGTACAGGGCCAA	TATTCTCGGCAGCGGCTTTC
FPG024	GACATGGCTGCTCATCTCCG	AAAAACAGAACGCTGCGCTC
FPG025	ATCGGTAACATTCCAGCGGC	AAGCCTTCAGCAAGGTCTGC
FPG026	TTGCTCTTTCTGGTGGCCAC	GAGCTTCAGGTGAGCTTCGG
FPG027	CTGGAAGGCGAGAGAAGTGC	TCCTCCGCAACTCCATGTCT
FPG028	AGATCCCCCTCCTGGTTTCG	CTCTTCGCCCAAGCCTCTTC
FPG029	ATGGTGCCGGAACATATGCC	AAATCCAGATCAGGCAGCTGC
FPG030	TGGTCGTCGCCCAGTATTCT	CACCCCAATGTCACAACCGT
FPG031	GCTCACCAAGGATCAGGCTG	GCAGCAAAACTGGACTGCAC
FPG032	CCGAGCCGTGACAATCACTT	CATCAAATGGGGGCAACCCA
FPG033	TGGCCGAAAGCTTCTGGAAC	ATGTGCAGCCAGACCTTTGG
FPG034	ACTAACACGGGGGTCAGAGG	CAGTTCCAGGAGGGCCAAAC
FPG035	AATCCCACGACGCTAAAGCC	TTGGATCCACTCCTCACCCC
FPG036	TTCCGTACCCTCAAGCTCACTA	CCCATGAAGAAATGTAGTCGAGGGA	Zhao PM, Wang LL, Han LB, Wang J, Yao Y, Wang HY, Du XM, Luo YM, Xia GX (2010) Proteomic identiﬁcation of differentially expressed proteins in the ligon lintless mutant of upland cotton (Gossypium hirsutum L.). J Proteome Res 9(2):1076-1087
FPG037	TGAGGATCTGGCTGCTCTCC	ATGGAGGGGGCCACAATTTT
FPG038	AGAAGGCTTACCATGAGCAGC	CAAGCCATGTACTTCCCGTGTC
FPG039	GTTGCCCCTGGAGGAGATCT	TTTGGGGGAATAGGGAGGGC
FPG040	GCATAACACTGTAGAGAAATCCTCC	AAGCTGAACAGGCGAAGTGC
FPG041	CTGTGGCCACCATCAAGACC	CCACGTGCTTGGGAAACTCT
FPG042	AGGAGCTGACCCTTATGACCT	CGCTTCCTCCAATTCAGCCA
FPG043	TCCTCCCATATTCCTCTTCCCA	ATAGCAGCGGCAGAAAGGTG
FPG044	TGGAGACGTCTGAACTGGCT	CCCCGCCCAATCCCTAATCT
FPG045	CTTACAGTGCCCACGCCATT	AGCCAAAAGGGCATCACGTT
FPG046	CGGCACGAGGAAGCAATGG	CCCAAAGCAGAACCAGCCTC
FPG047	CTCGTGCAGAGGTCGACATG	CATGGGAGCCAAGCAATGCC
FPG048	AGGGATACAGCATGGCTGGT	TGGGTTTCATCCAAAGGGCG
FPG049	ACCTTGAGGAGCGACGTTTG	ACTCGTGCGACACCTCCTTA
FPG050	TACTCGACGAAGAGCGGTGA	CTTCAACTGTCCGACCGCAT
FPG051	GTGGTGATGAGCTGACCAGC	ACCTTCCTTGGTAGCGGACA
FPG052	TGGACAACTGCGAGGAGTTG	TGGAGTGGTAGCGGAGCAAT
FPG053	AACACCATTGGCTCCGGTTT	GGACCAGTTTGGCCCCTTTT
FPG054	ACCGAAAAGGGCTCCATTCG	AGCGGCAAGTCATCGGAATC
FPG055	TGAGAACCTGACACAGGCGA	GCACGTGCAATACCACGAGA
FPG056	GAGGAAGTCGCCGTTACCAC	AGGCACGATTTGTCGTTCCC
FPG057	CTATGACGGTGCAGGAGCAC	CTTCTCCAGCAGTCCAGCAG
FPG058	CCGGATCAGGAGCACAGAGA	TTCACAGTACCAGCGCCTCT
FPG059	AAGAACCCGAACACGAGCAC	CCGTCATTGTCGGCAACACT
FPG060	TAGCAGCCTGCATTGCATCA	TTCACAACCACTTGGGCCAA
FPG061	TTGGAGGAGGAAACGGTGGT	CACAGCCGCCTCTTGAGTAAT
FPG062	TGGAGCAGCTGCAATGAAGG	ATAGGACGAGCTGGTTGCCT
FPG063	ATGTCCAGCTCCGATCCCAA	AAGCAGCAGCAGACTCCATG
FPG064	TGAAGCGTGCATCATCAGCA	TTTTCCCCTTTCCCCACCCA
FPG065	TGAGGAAGCCATTGCTGAGC	CCACCTCCTCCGGAAGAAGA
FPG066	GAAACCGTCGTTTCCTCCGTC	CTTGGAATCTCCGTTCCCGG
FPG067	CTCACCTGATCGTGCTTGCA	GCCAGAATGTCTTAGAGATCACTGA
FPG068	TATGGCCGCCAGTACTCCTT	ACGGCTCTCCTCTTTCTGCT
FPG069	GCAAGATCGCTCCATCGGAG	CGCGTAGCTGCCTATCGAAG
FPG070	CAGGATGCTTTCTTCGCGCT	CGTATGCAGTAGAGGCAGGC
FPG071	CTGGAAGTTCGAACACGGGA	TTCCGCTTTCACGGTTGCAT
FPG072	GCAACAGCACCATGCATTCC	AGCAGCCTTTCCTCGGAGAT
FPG073	TCCGAGGAAAGGCTGCTGTA	CGTCCCTGAAAACTGTGCCA
FPG074	GGGCCATTATCCCATTCCCC	GGGGAACACCCCTTTTTCCC
FPG075	TGTTTGTAGACTGGGGGCATC	TATATGGAGCAGCACGGCTG
FPG076	TGGTGACTGCACCAACTTCG	TCCTCAAGTCCTCTGCACAA
FPG077	ACTCTGCTTGTCGGTGCTTT	CACCAGCTCGGTATGGATCG
FPG078	CAACGTACCTCGATCGCGAT	GGGTGCACAGAAAGTCCACT
FPG079	AAGCCTGGCGATCAATCTGC	CGGCGACCATCGAACAAGAA
FPG080	GGGTTGCGTCAACAAGGCTA	CAAGAGCGTTGGGTGCAAAC
FPG081	GATTTCGGATCCGGCCGTAG	TTCTCCGTGCTCTGGTTTGC
FPG082	CCAGTGGACTTTTGCCCCTC	GCCCAGCAGGTGTCTTGAAA
FPG083	TGTACTCCCGAACCGAGAGG	GTCGCTTCTTCCCTGGCAAT
FPG084	GACCGAAGAGGGGGTTGAGA	GACACCGGCACCTTACTTCC
FPG085	GAGAGGGTTGGGCGCTAATG	TTTGGTAACCTGCCTGTGGC
FPG086	CCTGAGGTGCATGATTCGCA	AAAAATTGGAGGGGCCCGC
FPG087	CTGAAGAGGGCAGGCTACCT	TGGTGCTCCTGGTCCATCTT
FPG088	TTCCCGGGTGTTAACGGACT	GCCACGGATTGAGTTTTGCC
FPG089	GGGTGTTAACGGACTCGGC	CGCCAATCAATTGTAAACAAAGCC
FPG090	CCTTGTCCAAGCTGGGGAGA	TTCCACTGGGGGAAGGATGTT
FPG091	AACCGAAGCCATCTTGGCAG	CGAGGCCATGTTAGCCACTG
FPG092	TTTACGCTCCTTGGTGTGGG	CCATCAGCTTCACGTGGACC
FPG093	GAAGACTACGACGGTGGCAG	TTCTTCTCGTCGGCAGAAGC
FPG094	AGCAAAGGCGAAAGAGCCTG	ACCAGCCTTTACCTGCCAGA
FPG095	GGACCCGCTCAAGCTCAAAA	AATTGTCTGCCTGTGCAGCA
FPG096	GTCTCGGGGTGTCTTCATGC	GCTTTCACAGTGGCAATGGC
FPG097	CAAGGAGCATATTGCCGCCT	GCCCAACAAAGGAAGGAGGG
FPG098	TCATCGTCTCCAGCCACCTT	TGGCCTCTGACAACACCTCA
FPG099	ACTGGAAGGAGACACCGGAG	ATGTGAAGAGCGGCATGCAT
FPG100	CGTCGTTCCTTGACCGAAGG	GCTGCCATCGGAGTTGAAGA
FPG101	TGCAGTAGCTGTTGCTTGGG	GGGAAAAATGAGAGGCCCCG
FPG102	TGGCGAAGCTTTTGGTCTCC	TCTCCAAACGCTCGGACTCT
FPG103	GCTAGTGTCCCGCTCTCTCT	GCCTCTTCCACCAGCCAAAA
FPG104	ATCGTAAAACTGCGGGTCCG	CTATCGGCAACCTTGGGAGC
FPG105	CGACCCTTGGAGGAAGGTCT	CTGGAACCCCGCAACTACAG
FPG106	GGGACTTCTTCTGCGTGGTC	CATTGTCCCCTGGCAGAACC
FPG107	CTGTAGTTGCGGGGTTCCAG	TCCAGAAGCCTTGGTTTGGC
FPG108	GTGCCGGAGGAAAGTCAGAC	CACCTCGCATATGCTTGGCT
FPG109	ACGATGGCAGTATCTGGGCT	CAAGGTGCAAGCCTGTAGGG	Pang CY, Wang H, Pang Y, Xu C, Jiao Y, Qin YM, Western TL, Yu SX, Zhu YX (2010) Comparative proteomics indicate that biosynthesis of pectic precursors is important for cotton fiber and arabidopsis root hair elongation. Mol Cell Proteomics 9(9):2019-2033
FPG110	TCGAGCTCAAGTCTCCTGCA	TCGACTCTCCCTTGGGAACC
FPG111	GCAATTCGATCCGGAGGGTC	CCCCTGTGGTGTCCTTAGCA
FPG112	CGCCATGCTGGTGATCTAGG	GGTCATCGGGATCTGCATGG
FPG113	GTGATGAAGGCATGGGCCAA	ACCAAGAGTGCGAACCTCCT
FPG114	CAAGGCGGTGGACAAGAGAC	TGCCAACTCAAGTTCCGACG
FPG115	GCAGGTCCCTGAGACTCTGT	CGCCACCTTGAGATCCAGTG
FPG116	CAGCTTGTTCACCACGGGAT	CTTGCGCCAACTTGAGTTCG
FPG117	TGCTGCTAACAACGGTCTCG	GGCCACCAGAAAGAGCAACA
FPG118	CTCAATAGCGCCGCCTCTTT	CGCATTTCGGACTGGCTACA
FPG119	GGAAGCAAGTGGAACCAGCA	ATCCGGAACGAACTTCCCCT
FPG120	ACGACAAAGCTGCTTGGGAG	GCCTCCTCAAACTTTTGCGC
FPG121	GGCATATGAGCCTGTGTGGG	CCCAAGCAACAGCTACTGCA
FPG122	GGCAACCAGTGCTGGATCAA	GTCCATGCTCACTAGTCGCG
FPG123	TGGTTCAAAGCTTGACCCGG	TGCAAATGCTCTCGAGCTCC
FPG124	ACTCCGATAACCAACCCGGT	CGTTTAAGATGCCGTTGGCG
FPG125	AGACCTGGCCTGAGGACATC	ACACTTGGGAGCATTGGCTG
FPG126	GGTTACTCGTAAACCGGGGC	AAGGCATGACGGTCCAAGTG
FPG127	TAGCGCGGCAATCACTTACC	ACTCTCACGACGCAAAGCTC
FPG128	CCCCGAGAAGCAACAACGAA	GCGTATCGCCCGAGGTTATC
FPG129	CCAAGAATTTCCGTGGGGCA	TCGGTTGGTAGTGCAGGGAT
FPG130	CAACCCAAAGAGGGTTGCGA	TGCATGGAGCTCCGGTCTTA
FPG131	TCCCTGGTATTGCAGACCGT	GTGGACAATGGATGGACCCG
FPG132	CTGGCAGTGAACCTGGCATT	AGTTTGTTTTCCGCCGGTCA
FPG133	GCCTACGGAGAGGGTAACGA	CAAGTTCAACCAGTGGCCCA
FPG134	CTCCCGAGGGTACATGGGTT	TTCTCCTCGGTCAGCTCCTG
FPG135	TGCCTGCTAACTGCTTTGCA	GTTCTGGGGTCATCGACAGC
FPG136	CAGGCCTCAAGATGGCATCC	TCCTCGTACTCCGCTTCCTC
FPG137	TGATGGCCAGATGCCAAGTG	TCCTTGCCGCTGATGAGTTG
FPG138	AGCAGTGGCAGAGGTGTTTG	TACCCTCACAGGGTGAACCC
FPG139	CGAACACCGTTCGTCTGTGA	TTTGGCCTGCATAGAGTGCC
FPG140	CAGTCGGGCAATGTGAGAGG	GGCCGGTTTCAAGGTAAGCA
FPG141	CAACCTTGGAGACCATGGCC	GGCTTCAAGCTTGGGCTTCT
FPG142	ACCTTGGAGACCATGGCCAT	CAGCTTCTTCAGCCTGGCAA
FPG143	AATGCTGCGAGCAGGATCTG	CAACATGACCAAGCCCACCA
FPG144	TCTCCGGCGATAACTCTCCC	TGGTAATGGCGGCTTCCATG
FPG145	AACTTGGGGGTACCCTGCAT	CGAACCTGACAGCATCTGCA
FPG146	GCATCCTGAGTGGAGAGGGT	TTGAGGGGTTCCTCTTGGGG
FPG147	TTGAGCGCATGAAAAGGGCT	CTGTGGTGCTGCCAACTCTT
FPG148	CGAGGAGCAGGTTAAGGCAC	TCATAGGTGGCCATTGCAGC
FPG149	CCTCGATCGCGATTCCTTCC	TTCCCCTTGAGCACAATGCC
FPG150	AGCCTTACCGTGACTGGTGA	TTCCGCAAGACCACAAAGCA
FPG151	GCATTCTGACCGAGTGGGAC	CTGACCCGGACTCCATCTGT
FPG152	TAAGGGCCAGCATTGGCTTG	AAACATGAGCGCCATCGGAA
FPG153	TGTCTACGGTGGTGACCGAA	GCACCAGCAAAGGGATCGAT
FPG154	GGTGGATACGGAAACGGTGG	TAGGCCCAAGCCCACTTTGA
FPG155	CCGTCGTTAAGCTGCAAAGC	AAGCAGCACCCTCAGCATTC
FPG156	TCCACTGACTTCGTCGGTGA	CAGCTGCCGAGACAATCCAG
FPG157	ATTGCATTCACGACGGAGGG	TTGCAAAGCTCAGCGGAGAG
FPG158	GGGACTGGCAAAGTGGCTAC	AAGCGCCACCTACGAGAAAC
FPG159	CCGGGATGGAAGTTGCTGAG	CGGGTGAATGCTTCCCACAT
FPG160	ATTTCACCGCCGAAGAGCTC	TTGAAACGGAGACGAGCCAC
FPG161	GAACCTGCACCCATGGAACA	TCCACGCCAGATGCATTCAC
FPG162	AGCCACAAGGCACGTTCTTT	CAGTGAGGCCAGGTCCAAAC
FPG163	TTTTACGCTCCTTGGTGCGG	AAGCGTAGGGTAGCCCTTGA
FPG164	AAAAAGACCACCGAGGCACC	CCAGCTGTGACGGCTTTGAT
